# Supplementary material for: Age-range–matched external validation of standard liver volume equations: Methodological re-evaluation of 13 regression models
Source: PLoS One. 2026 Jul 8;21(7):e0351983. doi: 10.1371/journal.pone.0351983 (PMC13345290; doi:10.1371/journal.pone.0351983)
Supplement: S1 File — (XLSX) [file pone.0351983.s001.xlsx]

## Sheet: list
age(range)	Sex 0 male,1 female	BH(cm)	BW(kg)	TLV(mL)	Log BW	Log LV	BSA(m2)	BMI
0≤age<5	1	46.4	3.2	134	0.50515	2.1271	0.210909	14.8633
0≤age<5	1	44.9	2.9	192	0.462398	2.2833	0.197444	14.3848
0≤age<5	1	53	4.5	144	0.653213	2.15836	0.267065	16.0199
0≤age<5	0	62.2	5.9	157	0.770852	2.1959	0.329185	15.25
0≤age<5	1	62.5	7	257	0.845098	2.40993	0.361574	17.92
0≤age<5	0	65	6.8	236	0.832509	2.37291	0.361559	16.0947
0≤age<5	1	62	6.6	180	0.819544	2.25527	0.349198	17.1696
0≤age<5	1	80	11	272	1.04139	2.43457	0.508467	17.1875
0≤age<5	1	70	8.4	246	0.924279	2.39094	0.417149	17.1429
0≤age<5	0	82	10.4	333	1.01703	2.52244	0.498211	15.467
0≤age<5	0	73	9	328	0.954243	2.51587	0.440179	16.8887
0≤age<5	0	74	7.7	239	0.886491	2.3784	0.406944	14.0614
0≤age<5	1	73.7	8	283	0.90309	2.45179	0.414727	14.7284
0≤age<5	0	80	10	264	1	2.4216	0.483061	15.625
0≤age<5	0	82	10.7	334	1.02938	2.52375	0.505889	15.9131
0≤age<5	0	79.5	9.9	399	0.995635	2.60097	0.479264	15.6639
0≤age<5	0	82.3	10.4	258	1.01703	2.41162	0.498933	15.3544
0≤age<5	0	83.7	11.6	365	1.06446	2.56229	0.532661	16.558
0≤age<5	1	77	9.6	313	0.982271	2.49554	0.465465	16.1916
0≤age<5	0	84	10.9	252	1.03743	2.4014	0.515857	15.4478
0≤age<5	1	85.4	10.9	274	1.03743	2.43775	0.519248	14.9455
0≤age<5	1	83.1	10.6	439	1.02531	2.64246	0.506007	15.3498
0≤age<5	1	87	11.5	346	1.0607	2.53908	0.538376	15.1936
0≤age<5	1	85.8	12.9	463	1.11059	2.66558	0.569543	17.5233
0≤age<5	0	86.9	12.1	457	1.08279	2.65992	0.553052	16.0231
0≤age<5	0	87.2	13.1	321	1.11727	2.50651	0.577971	17.2281
0≤age<5	1	87.7	12.9	407	1.11059	2.60959	0.574509	16.7722
0≤age<5	0	84.6	11.2	372	1.04922	2.57054	0.524923	15.6487
0≤age<5	0	86.3	10.9	280	1.03743	2.44716	0.52141	14.6354
0≤age<5	1	90.5	14.3	451	1.15534	2.65418	0.614854	17.4598
0≤age<5	1	95.7	13.8	586	1.13988	2.7679	0.616705	15.068
0≤age<5	0	100.5	16.1	488	1.20683	2.68842	0.661969	15.9402
0≤age<5	0	94.7	14	415	1.14613	2.61805	0.618913	15.6109
0≤age<5	1	92	12.5	359	1.09691	2.55509	0.575679	14.7684
0≤age<5	0	88.5	11.7	375	1.06819	2.57403	0.547086	14.9382
0≤age<5	1	95	15.3	453	1.18469	2.6561	0.621885	16.9529
0≤age<5	0	106	17.4	479	1.24055	2.68034	0.711126	15.4859
0≤age<5	0	94	14	483	1.14613	2.68395	0.617096	15.8443
0≤age<5	0	94.6	14.3	398	1.15534	2.59988	0.625749	15.9792
0≤age<5	1	91.2	11.6	338	1.06446	2.52892	0.551092	13.9466
0≤age<5	1	89.3	11.6	383	1.06446	2.5832	0.546512	14.5464
0≤age<5	1	110	17	489	1.23045	2.68931	0.723297	14.0496
0≤age<5	1	109.5	17	604	1.23045	2.78104	0.720912	14.1782
0≤age<5	1	113.2	20	487	1.30103	2.68753	0.791303	15.6076
0≤age<5	0	102.1	15	541	1.17609	2.7332	0.649754	14.3893
0≤age<5	0	105.8	17.4	531	1.24055	2.72509	0.710153	15.5445
0≤age<5	0	96	14	569	1.14613	2.75511	0.622267	15.191
0≤age<5	0	102.7	16.5	495	1.21748	2.69461	0.679494	15.6438
0≤age<5	0	104.3	17.4	608	1.24055	2.7839	0.702839	15.9949
0≤age<5	1	104.6	17.1	546	1.233	2.73719	0.699117	15.6291
0≤age<5	0	109.5	18.8	655	1.27416	2.81624	0.752417	15.6794
0≤age<5	1	99.6	15.3	412	1.18469	2.6149	0.643574	15.4231
0≤age<5	0	110.5	18.3	574	1.26245	2.75891	0.748765	14.9874
5≤age<10	1	107.9	16.7	629	1.22272	2.79865	0.707883	14.3441
5≤age<10	1	147.8	34	880	1.53148	2.94448	1.20298	15.5643
5≤age<10	1	114	19	618	1.27875	2.79099	0.778202	14.6199
5≤age<10	1	109.5	15.7	766	1.1959	2.88423	0.696946	13.094
5≤age<10	1	111	17.6	546	1.24551	2.73719	0.738871	14.2846
5≤age<10	1	100	15	596	1.17609	2.77525	0.640037	15
5≤age<10	1	115.5	20.5	654	1.31175	2.81558	0.811397	15.367
5≤age<10	1	112.4	19.5	551	1.29003	2.74115	0.778819	15.4348
5≤age<10	1	108.7	20	438	1.30103	2.64147	0.76837	16.9266
5≤age<10	1	107	15.9	574	1.2014	2.75891	0.68907	13.8877
5≤age<10	1	108.2	18.5	480	1.26717	2.68124	0.740848	15.8022
5≤age<10	1	94	12.5	433	1.09691	2.63649	0.580608	14.1467
5≤age<10	0	115.5	18.2	442	1.26007	2.64542	0.77138	13.6429
5≤age<10	1	111	17.3	771	1.23805	2.88705	0.733491	14.0411
5≤age<10	1	112.2	18.7	493	1.27184	2.69285	0.764089	14.8544
5≤age<10	0	124	23.6	1030	1.37291	3.01284	0.906953	15.3486
5≤age<10	1	110.6	17.9	539	1.25285	2.73159	0.742252	14.6333
5≤age<10	1	112	18.4	566	1.26482	2.75282	0.757874	14.6684
5≤age<10	0	113.6	20.6	598	1.31387	2.7767	0.803358	15.9629
5≤age<10	1	119.6	19.5	591	1.29003	2.77159	0.814678	13.6324
5≤age<10	1	119.6	21.4	527	1.33041	2.72181	0.847515	14.9607
5≤age<10	1	111.8	20.6	337	1.31387	2.52763	0.794109	16.481
5≤age<10	1	108.1	17.4	533	1.24055	2.72673	0.721312	14.8901
5≤age<10	1	119	21	653	1.32222	2.81491	0.837686	14.8295
5≤age<10	1	120.5	24.1	653	1.38202	2.81491	0.896271	16.5975
5≤age<10	1	126.9	23.9	606	1.3784	2.78247	0.927246	14.8414
5≤age<10	0	132	25	727	1.39794	2.86153	0.972539	14.348
5≤age<10	0	121.3	23.2	715	1.36549	2.85431	0.886131	15.7676
5≤age<10	0	120.1	23.6	626	1.37291	2.79657	0.886181	16.3616
5≤age<10	1	119.8	25.7	709	1.40993	2.85065	0.917211	17.9069
5≤age<10	1	120	23	611	1.36173	2.78604	0.876006	15.9722
5≤age<10	0	125	24	586	1.38021	2.7679	0.918789	15.36
5≤age<10	1	121.4	22.9	541	1.35984	2.7332	0.881769	15.5381
5≤age<10	1	121.5	21.9	577	1.34044	2.76118	0.865711	14.8351
5≤age<10	1	122.7	22.5	811	1.35218	2.90902	0.881975	14.9449
5≤age<10	1	130.5	30	785	1.47712	2.89487	1.04222	17.6157
5≤age<10	1	131.4	32.4	786	1.51055	2.89542	1.08225	18.7652
5≤age<10	1	136	32.4	683	1.51055	2.83442	1.10959	17.5173
5≤age<10	1	127.4	31	752	1.49136	2.87622	1.03859	19.0995
5≤age<10	1	120.2	20	629	1.30103	2.79865	0.826485	13.8427
5≤age<10	1	129.6	27.6	847	1.44091	2.92788	1.0009	16.4323
5≤age<10	1	125	22.2	498	1.34635	2.69723	0.888845	14.208
5≤age<10	1	129.4	22.9	706	1.35984	2.8488	0.923525	13.6762
5≤age<10	1	137.6	36.8	970	1.56585	2.98677	1.18127	19.4362
5≤age<10	1	140.2	27	976	1.43136	2.98945	1.04976	13.7362
5≤age<10	1	135	26	671	1.41497	2.82672	1.00513	14.2661
5≤age<10	1	133	27.9	733	1.4456	2.8651	1.02457	15.7725
5≤age<10	1	134.8	33.4	816	1.52375	2.91169	1.11682	18.3809
5≤age<10	1	120	20.4	709	1.30963	2.85065	0.832464	14.1667
5≤age<10	1	154.5	38.8	962	1.58883	2.98318	1.31399	16.2545
5≤age<10	1	129.9	28	632	1.44716	2.80072	1.00873	16.5936
10≤age<15	0	137.3	27.3	832	1.43616	2.92012	1.03884	14.4818
10≤age<15	0	134.2	27	734	1.43136	2.8657	1.01699	14.992
10≤age<15	1	143	34.3	875	1.53529	2.94201	1.17892	16.7734
10≤age<15	0	151.5	42.4	992	1.62737	2.99651	1.34523	18.4731
10≤age<15	0	145	30.5	753	1.4843	2.87679	1.13288	14.5065
10≤age<15	0	139.1	31.6	762	1.49969	2.88195	1.11595	16.3318
10≤age<15	1	137	32.1	559	1.50651	2.74741	1.1111	17.1027
10≤age<15	0	139.7	33.7	805	1.52763	2.9058	1.15047	17.2678
10≤age<15	1	139	34.5	614	1.53782	2.78817	1.15778	17.8562
10≤age<15	1	136.2	33.6	786	1.52634	2.89542	1.12808	18.1128
10≤age<15	1	132.1	28.8	710	1.45939	2.85126	1.03339	16.5039
10≤age<15	1	143.5	34.5	877	1.53782	2.943	1.18483	16.7539
10≤age<15	1	132.1	35	692	1.54407	2.84011	1.12266	20.0568
10≤age<15	0	150.4	34.2	985	1.53403	2.99344	1.22133	15.1193
10≤age<15	1	144.2	32	803	1.50515	2.90472	1.15161	15.3893
10≤age<15	0	147.7	35.2	1068	1.54654	3.02857	1.22025	16.1355
10≤age<15	0	143	34	770	1.53148	2.88649	1.17453	16.6267
10≤age<15	0	147	36	1167	1.5563	3.06707	1.22772	16.6597
10≤age<15	0	158.2	42.9	1065	1.63246	3.02735	1.39504	17.1413
10≤age<15	0	131.3	29.8	831	1.47422	2.9196	1.04388	17.2857
10≤age<15	0	143.5	36.6	952	1.56348	2.97864	1.21496	17.7737
10≤age<15	0	140.4	36.7	934	1.56467	2.97035	1.19727	18.6179
10≤age<15	0	155.5	45.8	1457	1.66087	3.16346	1.41657	18.9411
10≤age<15	0	152.8	46.2	978	1.66464	2.99034	1.40388	19.7877
10≤age<15	1	154.3	48.7	1090	1.68753	3.03743	1.44588	20.4549
10≤age<15	0	143	43.8	870	1.64147	2.93952	1.30801	21.4191
10≤age<15	1	138.7	33.3	887	1.52244	2.94792	1.1387	17.3098
10≤age<15	1	156.8	38	916	1.57978	2.9619	1.31644	15.4558
10≤age<15	1	141.6	33	600	1.51851	2.77815	1.15148	16.4584
10≤age<15	1	138	29.4	771	1.46835	2.88705	1.07603	15.4379
10≤age<15	1	145.5	40.4	1158	1.60638	3.06371	1.27984	19.0834
10≤age<15	1	146.4	33.5	817	1.52504	2.91222	1.18721	15.6301
10≤age<15	1	143.4	29.2	771	1.46538	2.88705	1.10319	14.1999
10≤age<15	0	151.1	37.6	1056	1.57519	3.02366	1.27582	16.4687
10≤age<15	1	157	45.2	1002	1.65514	3.00087	1.41849	18.3375
10≤age<15	1	151.1	43.4	1333	1.63749	3.12483	1.35602	19.0091
10≤age<15	1	161	50	1600	1.69897	3.20412	1.50792	19.2894
10≤age<15	1	149.1	47.5	1030	1.67669	3.01284	1.39551	21.3667
10≤age<15	0	159.3	60.5	1286	1.78176	3.10924	1.62263	23.841
10≤age<15	1	148.5	39	900	1.59106	2.95424	1.27959	17.6853
10≤age<15	1	162	47.5	1197	1.67669	3.07809	1.48204	18.0994
10≤age<15	1	146.3	44.7	1035	1.65031	3.01494	1.34137	20.8842
10≤age<15	1	155.1	54.6	1482	1.73719	3.17085	1.52359	22.697
10≤age<15	0	141.6	32.3	1175	1.5092	3.07004	1.14103	16.1093
10≤age<15	1	150	40.8	1148	1.61066	3.05994	1.3139	18.1333
10≤age<15	1	164.3	60.1	1377	1.77887	3.13893	1.65472	22.2638
10≤age<15	0	153.5	41	1187	1.61278	3.07445	1.33884	17.4007
10≤age<15	1	150.6	42.1	1023	1.62428	3.00988	1.33539	18.5623
10≤age<15	0	167	52.6	1530	1.72099	3.18469	1.58218	18.8605
10≤age<15	0	163.6	53.1	1011	1.72509	3.00475	1.56504	19.8394
10≤age<15	0	156.2	52	1429	1.716	3.15503	1.49998	21.3128
10≤age<15	1	154	51.3	1284	1.71012	3.10857	1.47611	21.631
10≤age<15	1	154.6	45.1	1185	1.65418	3.07372	1.40142	18.8694
10≤age<15	1	150.3	38.3	786	1.5832	2.89542	1.28092	16.9543
10≤age<15	0	172.8	53.1	1459	1.72509	3.16406	1.62836	17.7831
10≤age<15	0	153.1	42.4	1165	1.62737	3.06633	1.35551	18.089
10≤age<15	1	155.7	49.8	847	1.69723	2.92788	1.46926	20.5424
10≤age<15	1	158.2	53	1140	1.72428	3.0569	1.52619	21.1769
10≤age<15	0	151.9	51.7	1388	1.71349	3.14239	1.46632	22.4066
10≤age<15	1	163.8	60.5	1356	1.78176	3.13226	1.65573	22.549
10≤age<15	0	177.3	71.4	1588	1.8537	3.20085	1.88149	22.7133
10≤age<15	0	165.2	42.1	1130	1.62428	3.05308	1.42805	15.4263
10≤age<15	0	174.8	48.9	1149	1.68931	3.06032	1.5855	16.0039
10≤age<15	1	162	42.4	979	1.62737	2.99078	1.4122	16.1561
10≤age<15	0	170	47.4	1203	1.67578	3.08027	1.53337	16.4014
10≤age<15	1	160.5	42.6	927	1.62941	2.96708	1.40551	16.5371
10≤age<15	1	155.1	40.3	977	1.60531	2.98989	1.3391	16.7526
10≤age<15	0	169.8	49.7	1139	1.69636	3.05652	1.56323	17.2378
10≤age<15	0	161	46	1207	1.66276	3.08171	1.45542	17.7462
10≤age<15	0	163.3	50.3	1215	1.70157	3.08458	1.52738	18.8623
10≤age<15	0	173.5	57.2	1652	1.7574	3.21801	1.68559	19.0019
10≤age<15	0	155	47	968	1.6721	2.98588	1.42889	19.563
10≤age<15	1	163.5	53.8	1331	1.73078	3.12418	1.57307	20.1255
10≤age<15	0	156.5	52.7	1277	1.72181	3.10619	1.51063	21.517
10≤age<15	1	156	40.7	908	1.60959	2.95809	1.35039	16.7242
10≤age<15	1	155.2	41.1	798	1.61384	2.902	1.35097	17.0631
10≤age<15	1	160	46.5	1124	1.66745	3.05077	1.45553	18.1641
10≤age<15	1	151	43.7	1080	1.64048	3.03342	1.35934	19.1658
10≤age<15	1	147.6	48.1	1166	1.68215	3.0667	1.39273	22.0786
10≤age<15	1	158.1	56.7	938	1.75358	2.9722	1.56987	22.684
15≤age<20	0	166.7	55.9	1607	1.74741	3.20602	1.62151	20.116
15≤age<20	0	163.1	46.4	1123	1.66652	3.05038	1.47457	17.4426
15≤age<20	0	163	47.3	1092	1.67486	3.03822	1.486	17.8027
15≤age<20	1	152.5	43.2	1077	1.63548	3.03222	1.36244	18.5757
15≤age<20	1	152.3	44	989	1.64345	2.9952	1.3718	18.9694
15≤age<20	1	155.9	46.9	1068	1.67117	3.02857	1.4336	19.2966
15≤age<20	0	160	50	1627	1.69897	3.21139	1.50112	19.5312
15≤age<20	0	180.3	65.6	1400	1.8169	3.14613	1.83716	20.1796
15≤age<20	1	159.5	52.6	1190	1.72099	3.07555	1.53034	20.6759
15≤age<20	1	156.8	60.3	1249	1.78032	3.09656	1.60187	24.5259
15≤age<20	1	147.7	38.4	906	1.58433	2.95713	1.26622	17.6023
15≤age<20	0	169.5	53.15	1186	1.7255	3.07408	1.6064	18.4997
15≤age<20	0	166	52.1	1316	1.71684	3.11926	1.56892	18.907
15≤age<20	1	168	55.8	1354	1.74663	3.13162	1.62943	19.7704
15≤age<20	0	173.1	65.8	1445	1.81823	3.15987	1.78598	21.96
15≤age<20	1	150.9	57	1105	1.75587	3.04336	1.52112	25.032
15≤age<20	0	156.5	48.5	1155	1.68574	3.06258	1.45824	19.8022
15≤age<20	0	170	51.2	1235	1.70927	3.09167	1.58446	17.7163
15≤age<20	1	167.5	55.6	1497	1.74507	3.17522	1.62343	19.8173
15≤age<20	0	175	64	1333	1.80618	3.12483	1.77908	20.898
15≤age<20	1	148	55	1097	1.74036	3.04021	1.47727	25.1096
15≤age<20	0	166.5	59	1293	1.77085	3.1116	1.65769	21.2825
15≤age<20	1	159	61	1188	1.78533	3.07482	1.62609	24.1288
15≤age<20	0	171	65.6	1378	1.8169	3.13925	1.76796	22.4343
15≤age<20	0	164	64	1236	1.80618	3.09202	1.69728	23.7954
15≤age<20	0	184.1	97.1	1867	1.98722	3.27114	2.20343	28.6491
15≤age<20	0	176.7	68.8	1459	1.83759	3.16406	1.84751	22.0351
15≤age<20	1	162.9	43.8	1203	1.64147	3.08027	1.43759	16.5056
15≤age<20	1	172	52.7	1091	1.72181	3.03782	1.61769	17.8137
15≤age<20	1	159	51.2	1084	1.70927	3.03503	1.50945	20.2524
15≤age<20	0	164	55	1350	1.74036	3.13033	1.59141	20.4491
15≤age<20	0	169	54	1323	1.73239	3.12156	1.61381	18.9069
15≤age<20	1	158	68	1113	1.83251	3.0465	1.69515	27.2392
15≤age<20	1	152	46	857	1.66276	2.93298	1.39597	19.91
20≤age<25	1	167.5	58.6	1368	1.7679	3.13609	1.6601	20.8866
20≤age<25	0	177	65.9	1810	1.81889	3.25768	1.81624	21.0348
20≤age<25	0	180	66	1236	1.81954	3.09202	1.83969	20.3704
20≤age<25	0	175.2	60.9	1581	1.78462	3.19893	1.74338	19.8403
20≤age<25	1	152.5	46.2	916	1.66464	2.9619	1.40188	19.8656
20≤age<25	0	169	76	1388	1.88081	3.14239	1.86608	26.6097
20≤age<25	0	176.5	84.1	1798	1.9248	3.25479	2.01046	26.9964
20≤age<25	0	165.1	76.8	1320	1.88536	3.12057	1.84294	28.1752
20≤age<25	1	163.6	54.1	1089	1.7332	3.03703	1.5775	20.213
20≤age<25	1	167.5	56.8	1115	1.75435	3.04727	1.63823	20.245
20≤age<25	0	163.6	56.9	1342	1.75511	3.12775	1.61169	21.2591
20≤age<25	0	180.3	76.6	1709.9	1.88423	3.23297	1.96228	23.5634
20≤age<25	1	161	69	1192	1.83885	3.07628	1.72912	26.6193
20≤age<25	1	165	54.3	1001	1.7348	3.00043	1.58976	19.9449
20≤age<25	0	179	66.3	1288	1.82151	3.10992	1.83581	20.6922
20≤age<25	1	152.5	51.8	1179	1.71433	3.07151	1.47173	22.2736
20≤age<25	0	171	67	1710	1.82607	3.233	1.7839	22.913
20≤age<25	0	180	64	1334.2	1.80618	3.12522	1.81579	19.7531
20≤age<25	0	172.4	62	1083.1	1.79239	3.03467	1.73629	20.8601
20≤age<25	1	160	63.5	1003.5	1.80277	3.00152	1.66162	24.8047
20≤age<25	1	160	49	1042	1.6902	3.01787	1.48829	19.1406
20≤age<25	1	162.8	52.5	1244	1.72016	3.09482	1.55197	19.8085
20≤age<25	0	170.5	67.65	1499	1.83027	3.1758	1.78744	23.2712
20≤age<25	1	159.5	48.5	995	1.68574	2.99782	1.47845	19.0643
20≤age<25	1	157.7	49.2	1058	1.69197	3.02449	1.4753	19.7834
20≤age<25	1	163	56	1291	1.74819	3.11093	1.59655	21.0772
20≤age<25	0	174.6	66	1650	1.81954	3.21748	1.79951	21.6499
20≤age<25	1	153.7	51.5	1049	1.71181	3.02078	1.47646	21.8002
20≤age<25	0	166.4	62	1298	1.79239	3.11327	1.69227	22.3916
20≤age<25	1	157	66	1407	1.81954	3.14829	1.66609	26.7759
20≤age<25	0	180.2	73.5	1573	1.86629	3.19673	1.92735	22.6349
20≤age<25	0	169	68	1375	1.83251	3.1383	1.77992	23.8087
20≤age<25	1	162	57	939	1.75587	2.97267	1.60144	21.7193
25≤age<30	1	150	42	1154	1.62325	3.06221	1.33019	18.6667
25≤age<30	1	154	48	1273	1.68124	3.10483	1.43498	20.2395
25≤age<30	1	162.1	57.4	1397	1.75891	3.1452	1.60693	21.8447
25≤age<30	0	167	62.6	1691	1.79657	3.22814	1.70365	22.4461
25≤age<30	0	168	71	1433	1.85126	3.15625	1.8051	25.1559
25≤age<30	1	160.1	53.2	1148	1.72591	3.05994	1.54192	20.7553
25≤age<30	1	166.4	44.5	1153	1.64836	3.06183	1.46979	16.0714
25≤age<30	1	160	48	1181	1.68124	3.07225	1.4753	18.75
25≤age<30	1	160	50.6	1105	1.70415	3.04336	1.50875	19.7656
25≤age<30	1	161.5	52.1	1054	1.71684	3.02284	1.53797	19.9753
25≤age<30	0	178	70	1456	1.8451	3.16316	1.87106	22.0932
25≤age<30	1	153	55	1334	1.74036	3.12516	1.51329	23.4952
25≤age<30	1	171	61	1075	1.78533	3.03141	1.71417	20.8611
25≤age<30	0	176	73	1199	1.86332	3.07882	1.88919	23.5666
25≤age<30	1	154.5	45	1416	1.65321	3.15106	1.39944	18.8519
25≤age<30	0	174.5	62.5	968	1.79588	2.98588	1.75759	20.5253
25≤age<30	0	179.5	76.1	1349	1.88138	3.13001	1.95053	23.6187
25≤age<30	0	175.3	59	1371	1.77085	3.13704	1.72076	19.1994
25≤age<30	1	155.2	53.3	1033	1.72673	3.0141	1.50877	22.1281
25≤age<30	1	152.5	45.9	972	1.66181	2.98767	1.398	19.7366
25≤age<30	0	175	84.9	1808	1.92891	3.2572	2.00611	27.7224
25≤age<30	1	153.5	44.5	1018	1.64836	3.00775	1.38627	18.8861
25≤age<30	1	163.5	51	941	1.70757	2.97359	1.53774	19.0781
25≤age<30	0	183	67.9	1339	1.83187	3.12678	1.88446	20.2753
25≤age<30	1	168	60	943	1.77815	2.97451	1.68047	21.2585
25≤age<30	1	151	55.7	874	1.74586	2.94151	1.507	24.4288
25≤age<30	0	170.6	54.6	1717	1.73719	3.23477	1.63252	18.7601
25≤age<30	1	159.1	48.9	1439	1.68931	3.15806	1.48093	19.3183
25≤age<30	1	149.5	46.1	1062	1.6637	3.02612	1.38056	20.6262
25≤age<30	0	174	64.2	1414	1.80754	3.15045	1.77405	21.2049
25≤age<30	1	160.2	57.2	1261	1.7574	3.10072	1.59089	22.288
25≤age<30	0	173	74.1	1407	1.86982	3.14829	1.87768	24.7586
25≤age<30	0	170	63	1204.7	1.79934	3.08088	1.73046	21.7993
25≤age<30	1	156.7	62	1499	1.79239	3.1758	1.62016	25.2496
25≤age<30	0	161.3	68.3	1764	1.83442	3.2465	1.72397	26.2514
30≤age<35	1	160	50	1149.9	1.69897	3.06066	1.50112	19.5312
30≤age<35	0	168	62	1193	1.79239	3.07664	1.70405	21.9671
30≤age<35	0	172.9	74.8	1676	1.8739	3.22427	1.88441	25.0214
30≤age<35	0	165.3	70.5	1258	1.84819	3.09968	1.77867	25.8014
30≤age<35	1	160	50.7	1213	1.70501	3.08386	1.51002	19.8047
30≤age<35	1	165.9	55.4	1517	1.74351	3.18099	1.60971	20.1288
30≤age<35	0	168.5	58.7	1231	1.76864	3.09026	1.66849	20.6747
30≤age<35	1	155.9	51.15	1393	1.70885	3.14395	1.48744	21.0452
30≤age<35	0	183.2	68.8	1311	1.83759	3.1176	1.89654	20.4992
30≤age<35	0	171	60	1425.8	1.77815	3.15406	1.70217	20.5191
30≤age<35	0	170.5	61.8	1356	1.79099	3.13226	1.72003	21.2588
30≤age<35	0	171.8	70.4	1283.8	1.84757	3.1085	1.828	23.8521
30≤age<35	1	161	50	1080	1.69897	3.03342	1.50792	19.2894
30≤age<35	1	162.3	75.2	1423	1.87622	3.1532	1.80401	28.5483
30≤age<35	1	158	47	1039.3	1.6721	3.01674	1.44889	18.8271
30≤age<35	1	158	52.8	1135.4	1.72263	3.05515	1.52234	21.1505
30≤age<35	0	176	65.7	1287.4	1.81757	3.10971	1.80646	21.21
30≤age<35	0	172	63	1529.6	1.79934	3.18458	1.7452	21.2953
30≤age<35	1	160	62.5	1235.2	1.79588	3.09174	1.65045	24.4141
30≤age<35	0	175	73	1273	1.86332	3.10483	1.8814	23.8367
30≤age<35	0	166.3	66	1488.5	1.81954	3.17275	1.73708	23.8649
30≤age<35	1	149.3	44.7	838	1.65031	2.92324	1.36126	20.0534
30≤age<35	1	164.8	56.9	1074	1.75511	3.031	1.62025	20.9507
30≤age<35	0	160	57	1337	1.75587	3.12613	1.58708	22.2656
30≤age<35	1	169.9	67.8	1430	1.83123	3.15534	1.78455	23.4878
30≤age<35	0	170.5	70.4	1297	1.84757	3.11294	1.81796	24.2172
30≤age<35	0	168.7	74.8	1579	1.8739	3.19838	1.85111	26.2828
30≤age<35	0	183.5	65.4	1418	1.81558	3.15168	1.85833	19.4225
30≤age<35	1	166.5	56.5	1094.3	1.75205	3.03914	1.62747	20.3807
30≤age<35	0	174	62	1264	1.79239	3.10175	1.74796	20.4783
30≤age<35	1	159	60	1153	1.77815	3.06183	1.61471	23.7332
30≤age<35	1	155	48.9	1265	1.68931	3.10209	1.45316	20.3538
30≤age<35	1	161	55.6	1204	1.74507	3.08063	1.57751	21.4498
30≤age<35	0	168.3	65.6	1283	1.8169	3.10823	1.74768	23.1598
30≤age<35	1	162.6	62.1	1446	1.79309	3.16017	1.6653	23.4882
30≤age<35	0	178.5	77.1	1649	1.88705	3.21722	1.95345	24.1979
30≤age<35	1	155	63.2	1035	1.80072	3.01494	1.62055	26.3059
30≤age<35	1	155.8	69.7	1711	1.84323	3.23325	1.69571	28.7143
30≤age<35	1	163	79.2	1279	1.89873	3.10687	1.84995	29.8092
35≤age<40	1	159.7	53.5	1361.2	1.72835	3.13392	1.54281	20.977
35≤age<40	0	177.5	66.4	1757	1.82217	3.24477	1.82581	21.0752
35≤age<40	0	171	63.4	1364	1.80209	3.13481	1.74251	21.6819
35≤age<40	0	176	69	1233	1.83885	3.09096	1.84448	22.2753
35≤age<40	0	168	66	1285	1.81954	3.1089	1.74993	23.3844
35≤age<40	0	175.1	72.5	1499	1.86034	3.1758	1.87669	23.6464
35≤age<40	1	167.5	53	1043	1.72428	3.01828	1.59072	18.8906
35≤age<40	1	155	46.4	1080	1.66652	3.03342	1.42111	19.3132
35≤age<40	1	156.4	47.9	1009	1.68034	3.00389	1.44987	19.5822
35≤age<40	1	154.2	50.6	1237	1.70415	3.09237	1.4689	21.2805
35≤age<40	0	160.4	60.7	1120	1.78319	3.04922	1.63303	23.5928
35≤age<40	1	159.6	60.4	1819	1.78104	3.25983	1.6237	23.7122
35≤age<40	1	155.7	52.6	1064	1.72099	3.02694	1.50382	21.6974
35≤age<40	1	166	60	1134.2	1.77815	3.05469	1.66594	21.7738
35≤age<40	0	174.7	69.8	1641	1.84386	3.21511	1.8436	22.8702
35≤age<40	0	166.1	51.8	1604	1.71433	3.2052	1.56576	18.7755
35≤age<40	1	168	56.25	1480	1.75012	3.17026	1.635	19.9298
35≤age<40	0	175.8	74	1408	1.86923	3.1486	1.89858	23.9438
35≤age<40	0	173.5	80.3	1548	1.90472	3.18977	1.94698	26.6757
35≤age<40	1	160	58	1075.9	1.76343	3.03177	1.59886	22.6562
35≤age<40	0	167	68	1442	1.83251	3.15897	1.76462	24.3824
35≤age<40	0	165.2	67.2	1097.6	1.82737	3.04044	1.74203	24.6235
35≤age<40	0	162.5	65.8	1206.8	1.81823	3.08164	1.70601	24.9183
35≤age<40	0	183	72	1350	1.85733	3.13033	1.93201	21.4996
35≤age<40	0	168.1	63.2	1196	1.80072	3.07773	1.71873	22.3657
35≤age<40	1	164.4	62.45	1489	1.79553	3.17289	1.68266	23.1062
35≤age<40	0	167.5	68.4	1470	1.83506	3.16732	1.77287	24.3796
35≤age<40	1	158.4	61.8	1349	1.79099	3.13001	1.63064	24.6308
35≤age<40	0	167	65	1229.6	1.81291	3.08976	1.73111	23.3067
35≤age<40	1	173	76	1329.3	1.88081	3.12362	1.898	25.3934
35≤age<40	0	183.6	74.6	1453	1.87274	3.16227	1.96602	22.1306
35≤age<40	0	177	71.9	1560	1.85673	3.19312	1.88476	22.95
35≤age<40	0	165.6	67.2	1083	1.82737	3.03463	1.74509	24.5047
35≤age<40	0	175.2	76.1	1482	1.88138	3.17085	1.91654	24.7923
35≤age<40	0	175	77.75	1525	1.8907	3.18327	1.93249	25.3878
35≤age<40	0	180.4	82.7	1423	1.91751	3.1532	2.02805	25.4116
35≤age<40	0	188.2	95.9	1826	1.98182	3.2615	2.22709	27.0757
35≤age<40	0	168.9	83.25	1527	1.92038	3.18384	1.93893	29.1827
35≤age<40	0	170.3	65.3	1238.9	1.81491	3.09304	1.75928	22.5156
35≤age<40	1	162	60	939.7	1.77815	2.97299	1.63674	22.8624
35≤age<40	0	171	74.4	1319.2	1.87157	3.12031	1.86512	25.4437
35≤age<40	0	176.2	83.1	1527	1.9196	3.18384	1.9978	26.7664
35≤age<40	1	160	74.7	1228	1.87332	3.0892	1.78039	29.1797
40≤age<45	0	171	58	1308.5	1.76343	3.11677	1.67782	19.8352
40≤age<45	0	175	69.3	1455	1.84073	3.16286	1.84027	22.6286
40≤age<45	1	154	46.7	1046	1.66932	3.01953	1.41833	19.6913
40≤age<45	1	146.4	43.5	1122	1.63849	3.04999	1.3266	20.2958
40≤age<45	1	171	62.7	1518	1.79727	3.18127	1.73431	21.4425
40≤age<45	1	165.2	60.6	1302	1.78247	3.11461	1.66715	22.2051
40≤age<45	1	159.3	60.3	1172	1.78032	3.06893	1.62035	23.7622
40≤age<45	0	168	67.45	1437	1.82898	3.15746	1.76617	23.8981
40≤age<45	0	172.6	80.6	1947	1.90634	3.28937	1.94273	27.0554
40≤age<45	1	156.6	45.7	1061	1.65992	3.02572	1.42251	18.6351
40≤age<45	0	172.3	67.7	1477	1.83059	3.16938	1.80166	22.8044
40≤age<45	0	162.9	64	1428	1.80618	3.15473	1.68902	24.1178
40≤age<45	1	161	44.9	929	1.65225	2.96802	1.44052	17.3219
40≤age<45	1	166.5	52.85	1020	1.72304	3.0086	1.58192	19.0641
40≤age<45	1	166.8	53.5	1196	1.72835	3.07773	1.59224	19.2292
40≤age<45	1	161	50.45	1186	1.70286	3.07408	1.51367	19.463
40≤age<45	0	168.7	59.7	1141	1.77597	3.05729	1.68195	20.977
40≤age<45	1	152.5	52.8	1116	1.72263	3.04766	1.48374	22.7036
40≤age<45	0	171.5	72.45	1538	1.86004	3.18696	1.84809	24.6326
40≤age<45	0	174.2	75.7	1754	1.8791	3.24403	1.90433	24.9459
40≤age<45	0	168.5	71.5	1156	1.85431	3.06296	1.81439	25.1829
40≤age<45	0	170	80	1318	1.90309	3.11992	1.91538	27.6817
40≤age<45	1	163.6	78.1	1576	1.89265	3.19756	1.84389	29.1799
40≤age<45	1	162.2	52.2	1023	1.71767	3.00988	1.54406	19.8412
40≤age<45	0	166.4	55.7	1402	1.74586	3.14675	1.61693	20.1163
40≤age<45	1	156.5	49.8	985	1.69723	2.99344	1.47473	20.333
40≤age<45	1	160	56.2	1535	1.74974	3.18611	1.57758	21.9531
40≤age<45	1	152	51.4	1083	1.71096	3.03463	1.4634	22.2472
40≤age<45	1	160.2	62.3	1349	1.79449	3.13001	1.6497	24.2752
40≤age<45	1	162.2	64.8	1036	1.81158	3.01536	1.69267	24.6305
40≤age<45	1	161.7	65	1186	1.81291	3.07408	1.6911	24.8596
40≤age<45	0	175	81.7	1680	1.91222	3.22531	1.97362	26.6776
40≤age<45	0	180.5	92.5	2489	1.96614	3.39602	2.12776	28.3914
40≤age<45	1	162.4	56.2	999.8	1.74974	2.99991	1.5947	21.3091
40≤age<45	0	176	66.5	1671	1.82282	3.22298	1.81578	21.4682
40≤age<45	0	174	69.2	1175	1.84011	3.07004	1.83151	22.8564
40≤age<45	0	163	65.7	1373	1.81757	3.13767	1.70871	24.7281
40≤age<45	0	163	69.6	1513	1.84261	3.17984	1.7511	26.1959
40≤age<45	1	163.5	71	1625	1.85126	3.21085	1.76991	26.5597
40≤age<45	1	159.5	49.8	989	1.69723	2.9952	1.49517	19.5753
40≤age<45	0	174.4	63.5	1583	1.80277	3.19948	1.76875	20.8776
40≤age<45	0	168.7	64.1	1442	1.80686	3.15897	1.73356	22.5231
40≤age<45	0	175.8	70	1256	1.8451	3.09899	1.85426	22.6496
40≤age<45	1	166.3	63.9	1514	1.8055	3.18013	1.71337	23.1056
40≤age<45	1	157.5	59.8	961	1.7767	2.98272	1.60137	24.1068
40≤age<45	1	162.5	65.1	1156	1.81358	3.06296	1.69827	24.6533
40≤age<45	0	173.4	76.2	1546	1.88195	3.18921	1.9033	25.3429
40≤age<45	0	177	85.3	1582	1.93095	3.19921	2.02675	27.2272
40≤age<45	0	167	79.2	1597	1.89873	3.2033	1.88276	28.3983
40≤age<45	0	167	82	2112	1.91381	3.32469	1.91076	29.4023
45≤age<50	1	170	58	1040	1.76343	3.01703	1.6707	20.0692
45≤age<50	0	172	59.8	1101.7	1.7767	3.04206	1.70696	20.2136
45≤age<50	0	171.5	70	1462	1.8451	3.16495	1.82127	23.7996
45≤age<50	1	161.9	51.3	1318	1.71012	3.11992	1.53063	19.5715
45≤age<50	0	175	63.8	1291	1.80482	3.11093	1.77671	20.8327
45≤age<50	1	162	57.1	1195	1.75664	3.07737	1.60264	21.7574
45≤age<50	0	172.5	71.5	1344	1.85431	3.1284	1.84552	24.0286
45≤age<50	0	178	76.2	1919	1.88195	3.28307	1.93978	24.05
45≤age<50	0	171.6	78.2	1609	1.89321	3.20656	1.90987	26.5566
45≤age<50	0	181.5	87.6	1586	1.9425	3.2003	2.08745	26.592
45≤age<50	1	154.8	45	1023	1.65321	3.00988	1.40141	18.7789
45≤age<50	0	163.7	54.1	1057	1.7332	3.02407	1.57819	20.1883
45≤age<50	0	167.1	64.5	1247	1.80956	3.09587	1.72618	23.0997
45≤age<50	0	178.5	73.7	1583	1.86747	3.19948	1.91636	23.1308
45≤age<50	1	162	64	1571	1.80618	3.19618	1.68225	24.3865
45≤age<50	1	151.1	56	1261	1.74819	3.10072	1.51117	24.5278
45≤age<50	0	170	73.5	1500	1.86629	3.17609	1.84763	25.4325
45≤age<50	1	156.6	64	1135	1.80618	3.055	1.64141	26.0974
45≤age<50	0	183.3	87.9	1802	1.94399	3.25575	2.1055	26.1616
45≤age<50	1	157	65.1	1542	1.81358	3.18808	1.6564	26.4108
45≤age<50	1	163	71.4	1248	1.8537	3.09621	1.77021	26.8734
45≤age<50	1	163	71.5	1286	1.85431	3.10924	1.77126	26.9111
45≤age<50	1	154.5	66.5	1467	1.82282	3.16643	1.65211	27.8589
45≤age<50	0	170.8	70.8	1424	1.85003	3.15351	1.82467	24.2693
45≤age<50	1	160.2	49.5	965	1.69461	2.98453	1.49608	19.2877
45≤age<50	1	152	47.35	1748	1.67532	3.24254	1.41323	20.4943
45≤age<50	0	159.6	52.55	992	1.72057	2.99651	1.53041	20.6304
45≤age<50	0	178.1	67.3	1418	1.82802	3.15168	1.84079	21.2172
45≤age<50	1	162.5	57.9	1178	1.76268	3.07115	1.61575	21.9266
45≤age<50	1	160	59.2	1261	1.77232	3.10072	1.61284	23.125
45≤age<50	1	159	59.3	1150	1.77305	3.0607	1.60667	23.4564
45≤age<50	0	170	69	1608	1.83885	3.20629	1.79867	23.8754
45≤age<50	0	169.5	73.1	1453	1.86392	3.16227	1.83941	25.4436
45≤age<50	0	171	77	1612	1.88649	3.20737	1.89255	26.3329
45≤age<50	1	152.2	64.9	1100	1.81224	3.04139	1.61741	28.0166
45≤age<50	1	171	82.5	1704	1.91645	3.23147	1.94886	28.2138
45≤age<50	1	158.6	47.1	1130	1.67302	3.05308	1.45419	18.7247
45≤age<50	1	160.2	48.7	1207	1.68753	3.08171	1.48575	18.976
45≤age<50	0	176.6	60.8	1242	1.7839	3.09412	1.75224	19.495
45≤age<50	1	163.9	53	1154	1.72428	3.06221	1.56586	19.7296
45≤age<50	1	147.2	43.2	879	1.63548	2.94399	1.32794	19.9374
45≤age<50	0	172.5	64	1447	1.80618	3.16047	1.76062	21.5081
45≤age<50	1	160.7	55.8	969	1.74663	2.98632	1.57778	21.6074
45≤age<50	1	156.6	53.1	1043	1.72509	3.01828	1.5162	21.6526
45≤age<50	1	159.7	55.6	1165	1.74507	3.06633	1.56826	21.8004
45≤age<50	0	179.7	72.9	1546	1.86273	3.18921	1.91678	22.5752
45≤age<50	1	160.5	58.4	1256	1.76641	3.09899	1.60717	22.6706
45≤age<50	1	156.7	56.9	1088	1.75511	3.03663	1.56212	23.1726
45≤age<50	1	156.5	61.2	1420	1.78675	3.15229	1.60975	24.9875
45≤age<50	0	170.4	73.7	1559	1.86747	3.19285	1.85291	25.3821
45≤age<50	1	158.8	64.4	1206	1.80889	3.08135	1.66249	25.5379
45≤age<50	1	163.2	68.2	1389	1.83378	3.1427	1.73759	25.6061
45≤age<50	0	174	81.7	1674	1.91222	3.22376	1.96544	26.9851
45≤age<50	0	170	80	1417	1.90309	3.15137	1.91538	27.6817
45≤age<50	1	158.8	46.7	1067	1.66932	3.02816	1.45025	18.5189
45≤age<50	0	173.9	61	1267.5	1.78533	3.10295	1.7352	20.1712
45≤age<50	0	178.7	61.5	1188	1.78888	3.07482	1.77594	19.2587
45≤age<50	1	160	51.1	1055	1.70842	3.02325	1.51507	19.9609
45≤age<50	1	159.6	52.4	1406	1.71933	3.14799	1.52855	20.5715
45≤age<50	0	176	66.25	1553	1.82119	3.19117	1.81287	21.3875
45≤age<50	0	168.7	61.7	1200	1.79029	3.07918	1.70567	21.6798
45≤age<50	0	166	60.5	1477	1.78176	3.16938	1.67182	21.9553
45≤age<50	0	169	67.45	1532	1.82898	3.18526	1.77379	23.6161
45≤age<50	0	170.3	68.75	1359	1.83727	3.13322	1.7982	23.7052
45≤age<50	0	172	70.6	1463	1.8488	3.16524	1.83175	23.8643
45≤age<50	0	176.2	74.5	1477	1.87216	3.16938	1.90716	23.9963
45≤age<50	1	155	58.8	1047	1.76938	3.01995	1.5716	24.4745
45≤age<50	0	174	80.4	1539	1.90526	3.18724	1.95208	26.5557
45≤age<50	1	158.8	67.5	1484	1.8293	3.17143	1.69604	26.7672
45≤age<50	0	171.6	78.85	1690	1.8968	3.22789	1.9166	26.7773
45≤age<50	0	168.9	78.1	1695	1.89265	3.22917	1.88701	27.3774
50≤age<55	0	164	67.7	1079.2	1.83059	3.0331	1.73831	25.171
50≤age<55	0	164	68.4	1397.7	1.83506	3.14541	1.74593	25.4313
50≤age<55	1	166.9	51.85	1271	1.71475	3.10415	1.57187	18.6138
50≤age<55	1	154.9	48.7	918	1.68753	2.96284	1.44995	20.2967
50≤age<55	1	164	57	1314	1.75587	3.1186	1.61575	21.1927
50≤age<55	0	174	64.6	1666	1.81023	3.22167	1.77874	21.337
50≤age<55	1	164.1	59.8	1647	1.7767	3.21669	1.64975	22.2067
50≤age<55	1	160	60	1357	1.77815	3.13258	1.62206	23.4375
50≤age<55	0	179.1	78.6	1761	1.89542	3.24576	1.97431	24.5037
50≤age<55	0	173.5	76.5	1936	1.88366	3.28691	1.90728	25.4134
50≤age<55	0	179.8	82.9	1467	1.91855	3.16643	2.02523	25.6434
50≤age<55	0	167	74.7	1319	1.87332	3.12024	1.83653	26.7848
50≤age<55	1	163.3	71.6	1606	1.85491	3.20575	1.77468	26.8498
50≤age<55	1	157.2	68.5	1354	1.83569	3.13162	1.69419	27.7195
50≤age<55	1	153.4	67.3	1329	1.82802	3.12352	1.65195	28.5999
50≤age<55	0	181.5	94.3	1823	1.97451	3.26079	2.15387	28.6259
50≤age<55	0	172	88.7	1746	1.94792	3.24204	2.01833	29.9824
50≤age<55	1	162	49.05	1041	1.69064	3.01745	1.5024	18.69
50≤age<55	1	158.2	47.3	983	1.67486	2.99255	1.45414	18.8994
50≤age<55	0	170	61.5	984	1.78888	2.993	1.71283	21.2803
50≤age<55	0	168.6	60.7	1376	1.78319	3.13862	1.69314	21.3537
50≤age<55	1	165.8	59.7	1171	1.77597	3.06856	1.66094	21.7173
50≤age<55	1	159.3	55.6	1089	1.74507	3.03703	1.56542	21.91
50≤age<55	0	163.7	58.8	1090	1.76938	3.03743	1.63507	21.9422
50≤age<55	1	160	57.1	1214	1.75664	3.08422	1.58827	22.3047
50≤age<55	0	170	68.3	1651	1.83442	3.21775	1.7909	23.6332
50≤age<55	1	158.2	60.8	1189	1.7839	3.07518	1.61789	24.2935
50≤age<55	0	168.5	69.4	1618	1.84136	3.20898	1.79155	24.4433
50≤age<55	1	167.5	71	1469	1.85126	3.16702	1.8012	25.3063
50≤age<55	0	171.8	74.9	1772	1.87448	3.24846	1.87678	25.3767
50≤age<55	1	164	68.3	1450	1.83442	3.16137	1.74485	25.3941
50≤age<55	0	176.5	80.7	1515	1.90687	3.18041	1.9755	25.905
50≤age<55	1	157.8	64.9	1222	1.81224	3.08707	1.66034	26.0634
50≤age<55	0	172.7	88.8	1523	1.94841	3.1827	2.02525	29.7734
50≤age<55	0	165.8	60.4	1253	1.78104	3.09795	1.66919	21.9719
50≤age<55	1	163.5	50	1460	1.69897	3.16435	1.52486	18.704
50≤age<55	0	166.5	53.7	1068	1.72997	3.02857	1.59269	19.3707
50≤age<55	0	170.5	61.6	1129	1.78958	3.05269	1.71766	21.19
50≤age<55	1	157.6	52.7	1054	1.72181	3.02284	1.51832	21.2177
50≤age<55	1	172	64.2	1032	1.80754	3.01368	1.75925	21.7009
50≤age<55	1	153	51.7	931	1.71349	2.96895	1.47401	22.0855
50≤age<55	1	157.7	55	1261	1.74036	3.10072	1.54685	22.1156
50≤age<55	1	157.5	59.4	1356	1.77379	3.13226	1.59681	23.9456
50≤age<55	1	157	59.1	896	1.77159	2.95231	1.58971	23.9766
50≤age<55	1	161.1	62.35	1404	1.79484	3.14737	1.65698	24.024
50≤age<55	0	168.2	69	1305	1.83885	3.11561	1.78485	24.3892
50≤age<55	0	172	72.2	1260	1.85854	3.10037	1.84928	24.4051
50≤age<55	0	172	74.3	1171	1.87099	3.06856	1.87195	25.1149
50≤age<55	0	178.9	83.8	1765	1.92324	3.24674	2.02716	26.1832
50≤age<55	1	154	64.9	1230	1.81224	3.08991	1.63126	27.3655
50≤age<55	1	166.9	83.2	1936	1.92012	3.28691	1.92176	29.8683
50≤age<55	1	147.6	41	970	1.61278	2.98677	1.30133	18.8196
50≤age<55	1	152	48.5	1010.4	1.68574	3.00449	1.42772	20.992
50≤age<55	0	169.5	60	1068	1.77815	3.02857	1.69133	20.8839
50≤age<55	1	164	56.2	1072	1.74974	3.03019	1.60608	20.8953
50≤age<55	1	156.7	52.5	1011	1.72016	3.00475	1.50959	21.3807
50≤age<55	0	178.9	68.9	1205	1.83822	3.08099	1.86531	21.5277
50≤age<55	0	176.7	68	1447	1.83251	3.16047	1.83835	21.7789
50≤age<55	0	168	61.65	1282	1.78993	3.10789	1.69995	21.8431
50≤age<55	1	156.8	54.55	1145	1.73679	3.05881	1.53508	22.1872
50≤age<55	1	162	58.6	1286	1.7679	3.10924	1.6204	22.3289
50≤age<55	0	199.4	91.5	1612	1.96142	3.20737	2.27652	23.0129
50≤age<55	1	156	56.4	848	1.75128	2.9284	1.55123	23.1755
50≤age<55	1	161.5	61.55	1349	1.78923	3.13001	1.65087	23.5984
50≤age<55	0	165.1	66.7	1231	1.82413	3.09026	1.73575	24.4699
50≤age<55	0	167	70.5	1349	1.84819	3.13001	1.79191	25.2788
50≤age<55	0	166.3	71.9	1365	1.85673	3.13513	1.80145	25.9983
50≤age<55	1	165.6	72.4	1794	1.85974	3.25382	1.80125	26.4008
50≤age<55	1	160.1	69	1204	1.83885	3.08063	1.72211	26.9195
50≤age<55	1	161.7	71.1	1304	1.85187	3.11528	1.75681	27.1925
50≤age<55	1	165.9	77.1	1283	1.88705	3.10823	1.85248	28.0131
50≤age<55	1	162.5	51.6	1108	1.71265	3.04454	1.53855	19.5408
50≤age<55	0	168.8	59.8	1149	1.7767	3.06032	1.68387	20.9873
50≤age<55	1	161.6	55	1140	1.74036	3.0569	1.57449	21.061
50≤age<55	1	152.9	49.7	996	1.69636	2.99826	1.44882	21.2589
50≤age<55	1	157.3	52.8	1045	1.72263	3.01912	1.51745	21.3391
50≤age<55	0	174.5	65	1261	1.81291	3.10072	1.78713	21.3463
50≤age<55	1	156.8	54.4	1053	1.7356	3.02243	1.53328	22.1262
50≤age<55	1	156.5	57.8	1327	1.76193	3.12287	1.57112	23.5993
50≤age<55	1	154.4	61.4	1242	1.78817	3.09412	1.59627	25.7557
50≤age<55	0	172.9	77.5	1955	1.8893	3.29115	1.91303	25.9246
50≤age<55	1	151.4	67.85	1761	1.83155	3.24576	1.64197	29.6004
55≤age<60	1	152.5	44.5	1048	1.64836	3.02036	1.37972	19.1346
55≤age<60	1	155.4	47.4	955	1.67578	2.98	1.43673	19.628
55≤age<60	1	160.2	51.4	855	1.71096	2.93197	1.52022	20.028
55≤age<60	0	180.6	68	1466	1.83251	3.16613	1.86768	20.8484
55≤age<60	0	169.4	61.6	1056	1.78958	3.02366	1.70962	21.4661
55≤age<60	0	164.5	59.7	1145	1.77597	3.05881	1.65149	22.0619
55≤age<60	0	165.5	62.8	1511	1.79796	3.17926	1.69484	22.9279
55≤age<60	1	160.6	60	1170	1.77815	3.06819	1.62647	23.2627
55≤age<60	0	178.5	76.55	1294	1.88395	3.11193	1.94751	24.0253
55≤age<60	1	153.3	56.9	1093	1.75511	3.03862	1.53747	24.2118
55≤age<60	1	158.8	61.4	1043	1.78817	3.01828	1.62913	24.3482
55≤age<60	0	168.8	70.4	1746	1.84757	3.24204	1.8048	24.7074
55≤age<60	0	169.3	73.75	1435	1.86776	3.15685	1.84477	25.7305
55≤age<60	0	165.5	69.4	1261.4	1.84136	3.10085	1.76837	25.3375
55≤age<60	0	170.5	55.4	826	1.74351	2.91698	1.64194	19.0573
55≤age<60	0	172.3	56.6	1006	1.75282	3.0026	1.66963	19.0654
55≤age<60	0	150.3	44.8	1128	1.65128	3.05231	1.36916	19.8317
55≤age<60	1	157	49.6	1183	1.69548	3.07298	1.47562	20.1225
55≤age<60	1	152.5	47.6	1223	1.67761	3.08743	1.41978	20.4676
55≤age<60	1	158.5	51.5	1002	1.71181	3.00087	1.50975	20.4998
55≤age<60	0	167.4	57.7	1307	1.76118	3.11628	1.6485	20.5904
55≤age<60	0	174.1	62.6	1209	1.79657	3.08243	1.75586	20.6527
55≤age<60	1	162	55.05	1169	1.74076	3.06781	1.57793	20.9762
55≤age<60	1	150	47.4	1051	1.67578	3.0216	1.40036	21.0667
55≤age<60	1	157.5	52.3	938	1.7185	2.9722	1.51272	21.0834
55≤age<60	1	161.3	56.6	1099	1.75282	3.041	1.59165	21.7544
55≤age<60	0	171.2	65.7	1141	1.81757	3.05729	1.77061	22.416
55≤age<60	0	172.2	69	1282	1.83885	3.10789	1.81552	23.2693
55≤age<60	1	166.3	65.2	1236	1.81425	3.09202	1.7281	23.5756
55≤age<60	1	153.9	57.35	1016	1.75853	3.00689	1.547	24.2134
55≤age<60	0	171.4	73	1221	1.86332	3.08672	1.85326	24.8486
55≤age<60	1	166	68.8	1234	1.83759	3.09132	1.76571	24.9673
55≤age<60	1	160.6	67.6	1358	1.82995	3.1329	1.71104	26.2093
55≤age<60	1	153.5	65.5	1648	1.81624	3.21696	1.63379	27.7987
55≤age<60	0	175	57	1082	1.75587	3.03423	1.69362	18.6122
55≤age<60	0	158.2	49.1	1136	1.69108	3.05538	1.47741	19.6186
55≤age<60	1	154.9	47.95	898	1.68079	2.95328	1.44042	19.9842
55≤age<60	1	151.1	45.7	892	1.65992	2.95036	1.38611	20.0165
55≤age<60	1	155.9	48.7	1192	1.68753	3.07628	1.45673	20.0372
55≤age<60	1	174	62	1030	1.79239	3.01284	1.74796	20.4783
55≤age<60	1	153.7	49.4	896	1.69373	2.95231	1.45057	20.9112
55≤age<60	0	175.2	65.2	1164	1.81425	3.06595	1.79467	21.2412
55≤age<60	0	174.4	64.7	1302	1.8109	3.11461	1.78288	21.2721
55≤age<60	0	170.2	65.1	1382	1.81358	3.14051	1.75624	22.473
55≤age<60	1	167	64.2	1286	1.80754	3.10924	1.72202	23.0198
55≤age<60	0	174.1	71.7	1233	1.85552	3.09096	1.86012	23.6549
55≤age<60	0	173.7	71.7	1155	1.85552	3.06258	1.85702	23.764
55≤age<60	0	174.2	73.6	1698	1.86688	3.22994	1.8817	24.2539
55≤age<60	0	169.3	72	1139	1.85733	3.05652	1.82603	25.1199
55≤age<60	0	166.3	70	1064	1.8451	3.02694	1.78107	25.3112
55≤age<60	0	169	74	1467	1.86923	3.16643	1.84505	25.9095
55≤age<60	1	153	61	1199	1.78533	3.07882	1.58137	26.0584
55≤age<60	0	174.7	80.8	2186	1.90741	3.33965	1.96191	26.4744
55≤age<60	1	168.6	80.3	1810	1.90472	3.25768	1.90696	28.2488
55≤age<60	0	157.4	62.3	1248	1.79449	3.09621	1.62874	25.1466
55≤age<60	1	164.5	50.7	1176	1.70501	3.07041	1.54069	18.736
55≤age<60	1	165	52.1	1134	1.71684	3.05461	1.56206	19.1368
55≤age<60	1	162	51.6	1261	1.71265	3.10072	1.53511	19.6616
55≤age<60	1	145.1	42.4	1101	1.62737	3.04179	1.30378	20.1387
55≤age<60	1	160	52.1	1315	1.71684	3.11893	1.5276	20.3516
55≤age<60	1	163	54.9	1126	1.73957	3.05154	1.58314	20.6632
55≤age<60	1	153.7	50	1016	1.69897	3.00689	1.45803	21.1652
55≤age<60	1	154.5	50.9	1287	1.70672	3.10958	1.47467	21.3236
55≤age<60	1	163.2	56.9	1230	1.75511	3.08991	1.60883	21.3635
55≤age<60	0	172.9	64.6	1460	1.81023	3.16435	1.77058	21.6094
55≤age<60	1	162	56.8	1087	1.75435	3.03623	1.59905	21.643
55≤age<60	0	172	65.3	1230	1.81491	3.08991	1.772	22.0727
55≤age<60	1	162	59.2	1111	1.77232	3.04571	1.62743	22.5575
55≤age<60	1	155.3	55.2	1034	1.74194	3.01452	1.53211	22.8874
55≤age<60	0	168.6	68.8	1330	1.83759	3.12385	1.78572	24.2032
55≤age<60	1	160.1	63.3	1173	1.8014	3.0693	1.66015	24.6957
55≤age<60	1	159.4	62.95	1001	1.799	3.00043	1.65099	24.7753
55≤age<60	0	168.5	72.9	1458	1.86273	3.16376	1.82941	25.676
55≤age<60	1	147.5	57.2	1132	1.7574	3.05385	1.49842	26.2913
55≤age<60	0	172	81.2	1379	1.90956	3.13956	1.94395	27.4473
55≤age<60	0	163.4	76.7	1929	1.8848	3.28533	1.82815	28.7271
55≤age<60	1	163.3	77.4	1170	1.88874	3.06819	1.83441	29.0248
55≤age<60	1	169.7	85.3	1655	1.93095	3.2188	1.9658	29.62
55≤age<60	0	171.5	57.55	1113	1.76005	3.0465	1.67582	19.5667
55≤age<60	0	177.5	65	976	1.81291	2.98945	1.80935	20.6308
55≤age<60	1	149.4	47.7	924	1.67852	2.96567	1.40004	21.3706
55≤age<60	1	153.8	50.8	1046	1.70586	3.01953	1.46859	21.4759
55≤age<60	0	168.1	64.35	1237	1.80855	3.09237	1.73195	22.7726
55≤age<60	0	159.3	58.3	974	1.76567	2.98856	1.59728	22.974
55≤age<60	0	180.6	77.1	1119	1.88705	3.04883	1.97008	23.6384
55≤age<60	0	169.5	73.2	1287	1.86451	3.10958	1.84048	25.4784
55≤age<60	0	170.2	75	1470	1.87506	3.16732	1.86515	25.8906
55≤age<60	0	172	77.7	1482	1.89042	3.17085	1.90789	26.2642
55≤age<60	0	174.1	82	1606	1.91381	3.20575	1.96932	27.0531
55≤age<60	1	155.5	68.55	1235	1.83601	3.09167	1.68141	28.3496
60≤age<65	1	157	47.2	960	1.67394	2.98227	1.44484	19.1488
60≤age<65	1	163	54.7	1070	1.73799	3.02938	1.58069	20.5879
60≤age<65	1	157.5	53.9	961	1.73159	2.98272	1.53222	21.7284
60≤age<65	0	171.2	67.15	1244	1.82705	3.09482	1.78711	22.9107
60≤age<65	1	155.6	55.9	992	1.74741	2.99651	1.54249	23.0883
60≤age<65	1	159	60.6	1395	1.78247	3.14457	1.62155	23.9706
60≤age<65	0	167	72	1975	1.85733	3.29557	1.80802	25.8166
60≤age<65	1	153	60.5	1079	1.78176	3.03302	1.57585	25.8448
60≤age<65	1	147.5	56.5	952	1.75205	2.97864	1.4906	25.9695
60≤age<65	0	175.2	80.1	2039	1.90363	3.30942	1.95872	26.0954
60≤age<65	0	176.5	84	1655	1.92428	3.2188	2.00944	26.9643
60≤age<65	0	172.2	80.2	1844	1.90417	3.26576	1.93537	27.0463
60≤age<65	0	171.7	79.8	1388	1.902	3.14239	1.9272	27.0684
60≤age<65	1	161.5	72.3	1320	1.85914	3.12057	1.76777	27.72
60≤age<65	0	176.1	86.7	1660	1.93802	3.22011	2.03329	27.9576
60≤age<65	0	182	99.2	1885	1.99651	3.27531	2.20514	29.9481
60≤age<65	0	176	67.1	1308	1.82672	3.11661	1.82272	21.6619
60≤age<65	0	163	61.3	1498	1.78746	3.17551	1.6591	23.072
60≤age<65	1	156	46.6	1260	1.66839	3.10037	1.43036	19.1486
60≤age<65	0	164	57.75	981	1.76155	2.99167	1.62475	21.4716
60≤age<65	1	160.5	56.1	1393	1.74896	3.14395	1.57996	21.7777
60≤age<65	0	164.1	58.7	1322	1.76864	3.12123	1.63678	21.7982
60≤age<65	1	153.3	53.2	1038	1.72591	3.0162	1.49416	22.6374
60≤age<65	0	170	65.6	1161	1.8169	3.06483	1.76046	22.699
60≤age<65	0	163.2	60.7	1391	1.78319	3.14333	1.65365	22.7902
60≤age<65	0	173	69	1359	1.83885	3.13322	1.82163	23.0546
60≤age<65	0	167.5	65.5	1671	1.81624	3.22298	1.74052	23.346
60≤age<65	1	160.3	61.05	1385	1.78569	3.14145	1.63629	23.7585
60≤age<65	0	172.6	71.4	1081	1.8537	3.03383	1.8452	23.9672
60≤age<65	1	155.3	58.6	1159	1.7679	3.06408	1.57153	24.2971
60≤age<65	0	179.5	78.35	1330	1.89404	3.12385	1.97483	24.317
60≤age<65	0	175.2	80.2	1756	1.90417	3.24452	1.95976	26.128
60≤age<65	0	158	65.5	1177	1.81624	3.07078	1.66838	26.2378
60≤age<65	1	153.7	62.4	1440	1.79518	3.15836	1.60198	26.4142
60≤age<65	0	166.7	75.9	1307	1.88024	3.11628	1.8466	27.3131
60≤age<65	0	162.5	73.6	1151	1.86688	3.06108	1.7892	27.8722
60≤age<65	1	164.9	78.1	1483	1.89265	3.17114	1.8545	28.7217
60≤age<65	1	153	67.4	1304	1.82866	3.11528	1.64986	28.7923
60≤age<65	0	177	90.65	1792	1.95737	3.25334	2.07983	28.9349
60≤age<65	0	163.1	77.4	1450	1.88874	3.16137	1.83278	29.096
60≤age<65	0	166	67.5	1349.2	1.8293	3.13008	1.75145	24.4956
60≤age<65	1	163.2	51.3	1079	1.71012	3.03302	1.53953	19.2609
60≤age<65	1	165.5	53	1145	1.72428	3.05881	1.57693	19.35
60≤age<65	1	157.4	51.2	1045	1.70927	3.01912	1.49842	20.6662
60≤age<65	0	171	61.5	1402	1.78888	3.14675	1.72013	21.0321
60≤age<65	0	180.4	71.5	1185	1.85431	3.07372	1.90642	21.9701
60≤age<65	0	177	75	1683	1.87506	3.22608	1.91888	23.9395
60≤age<65	0	172.5	71.5	1638	1.85431	3.21431	1.84552	24.0286
60≤age<65	1	160	61.9	1343	1.79169	3.12808	1.6437	24.1797
60≤age<65	1	161.5	65	995	1.81291	2.99782	1.68958	24.9212
60≤age<65	0	169	71.35	1560	1.85339	3.19312	1.81667	24.9816
60≤age<65	0	176.2	79.6	1427	1.90091	3.15442	1.96159	25.639
60≤age<65	1	154.6	61.4	1053	1.78817	3.02243	1.59777	25.6891
60≤age<65	0	167	73.9	1175	1.86864	3.07004	1.82814	26.4979
60≤age<65	0	176.7	82.8	1678	1.91803	3.22479	1.99883	26.519
60≤age<65	0	176.4	83.6	1773	1.92221	3.24871	2.00454	26.8664
60≤age<65	0	163.6	73.5	1131	1.86629	3.05346	1.79693	27.4613
60≤age<65	1	150.7	63.4	1200	1.80209	3.07918	1.58996	27.9166
60≤age<65	0	171.4	60.6	1306	1.78247	3.11594	1.71228	20.6277
60≤age<65	0	173.6	69.1	1361	1.83948	3.13386	1.82733	22.9287
60≤age<65	1	153.8	55.7	1052	1.74586	3.02202	1.52721	23.5474
60≤age<65	1	161.8	62.9	1294	1.79865	3.11193	1.66841	24.0267
60≤age<65	1	153.1	57.5	1132	1.75967	3.05385	1.54288	24.5311
60≤age<65	1	148.6	56.1	1183	1.74896	3.07298	1.49413	25.4054
60≤age<65	0	174	77	1303	1.88649	3.11494	1.91656	25.4327
60≤age<65	0	176.8	91.2	1740	1.95999	3.24055	2.08348	29.1763
60≤age<65	0	163.7	80.1	1124	1.90363	3.05077	1.86464	29.8906
60≤age<65	0	156.1	61.1	1077	1.78604	3.03222	1.60565	25.0747
60≤age<65	1	153.1	44.2	1122	1.64542	3.04999	1.37968	18.857
60≤age<65	1	153.2	45	891	1.65321	2.94988	1.39089	19.1732
60≤age<65	1	168	56	946	1.74819	2.97589	1.63191	19.8413
60≤age<65	0	171.4	60.9	1136	1.78462	3.05538	1.71588	20.7298
60≤age<65	0	170.5	61.3	1160	1.78746	3.06446	1.7141	21.0868
60≤age<65	0	173	63.3	1002	1.8014	3.00087	1.75609	21.1501
60≤age<65	1	155.4	52.8	1004	1.72263	3.00173	1.50414	21.8641
60≤age<65	0	164	59.3	1107	1.77305	3.04415	1.64315	22.0479
60≤age<65	1	147.6	48.2	1261	1.68305	3.10072	1.39396	22.1245
60≤age<65	0	173.4	69.9	1718	1.84448	3.23502	1.83476	23.2476
60≤age<65	1	153.6	56	1428	1.74819	3.15473	1.52925	23.7359
60≤age<65	0	168	68.4	1395	1.83506	3.14457	1.7767	24.2347
60≤age<65	0	162.8	64.4	1108	1.80889	3.04454	1.69275	24.2984
60≤age<65	0	172	72.1	1342	1.85794	3.12775	1.84819	24.3713
60≤age<65	0	170.5	71.5	1376	1.85431	3.13862	1.82998	24.5956
60≤age<65	0	173	75	1507	1.87506	3.17811	1.88734	25.0593
60≤age<65	0	164.5	67.9	1107	1.83187	3.04415	1.74434	25.0922
60≤age<65	1	154.8	60.4	1014	1.78104	3.00604	1.58815	25.2055
65≤age<70	0	173	56.4	1701	1.75128	3.2307	1.67203	18.8446
65≤age<70	1	157.8	47.8	1241	1.67943	3.09377	1.45798	19.1961
65≤age<70	1	156.8	47.2	912	1.67394	2.95999	1.4435	19.1977
65≤age<70	0	165.8	53.5	1033	1.72835	3.0141	1.58531	19.4619
65≤age<70	0	180	64.7	1261	1.8109	3.10072	1.8242	19.9691
65≤age<70	0	180	67.2	1366	1.82737	3.13545	1.85383	20.7407
65≤age<70	0	172.7	63.7	1198	1.80414	3.07846	1.75858	21.3577
65≤age<70	1	160.5	55.9	1053	1.74741	3.02243	1.57756	21.7001
65≤age<70	0	178.1	69.5	1122	1.84198	3.04999	1.86613	21.9107
65≤age<70	0	166	61	1150	1.78533	3.0607	1.67768	22.1367
65≤age<70	1	157.5	55.25	858	1.74233	2.93349	1.54841	22.2726
65≤age<70	1	154	53.3	1087	1.72673	3.03623	1.5003	22.4743
65≤age<70	0	168	67.2	1591	1.82737	3.20167	1.76339	23.8095
65≤age<70	0	162.8	64	1177	1.80618	3.07078	1.68827	24.1474
65≤age<70	0	172.5	75.1	1717	1.87564	3.23477	1.88445	25.2384
65≤age<70	0	164.5	68.4	1040	1.83506	3.01703	1.74979	25.2769
65≤age<70	1	148.1	56.9	1088	1.75511	3.03663	1.49948	25.9419
65≤age<70	1	147.5	59.7	888	1.77597	2.94841	1.52591	27.4404
65≤age<70	0	165	75	1606	1.87506	3.20575	1.82366	27.5482
65≤age<70	1	158	70	1156	1.8451	3.06296	1.71617	28.0404
65≤age<70	0	165.8	52.7	864	1.72181	2.93651	1.5752	19.1709
65≤age<70	1	154.2	48	738	1.68124	2.86806	1.43633	20.187
65≤age<70	1	154.6	48.5	885	1.68574	2.94694	1.44538	20.2919
65≤age<70	0	172.5	64.8	1242	1.81158	3.09412	1.76994	21.7769
65≤age<70	0	172.3	65.4	1292	1.81558	3.11126	1.77539	22.0296
65≤age<70	1	148.9	49.8	935	1.69723	2.97081	1.42245	22.4616
65≤age<70	1	154.7	55.2	928	1.74194	2.96755	1.52782	23.0653
65≤age<70	0	161.5	60.85	902	1.78426	2.95521	1.64287	23.33
65≤age<70	1	150.2	53.1	1040	1.72509	3.01703	1.47102	23.5372
65≤age<70	0	170	69.4	1332	1.84136	3.1245	1.8031	24.0138
65≤age<70	0	164.1	65.4	1075	1.81558	3.03141	1.71372	24.2863
65≤age<70	0	171.5	74.2	1840	1.8704	3.26482	1.86694	25.2276
65≤age<70	1	155.8	61.3	1153	1.78746	3.06183	1.60564	25.2537
65≤age<70	0	172.4	76.8	1277	1.88536	3.10619	1.90167	25.8397
65≤age<70	0	169	74.4	2258	1.87157	3.35372	1.84928	26.0495
65≤age<70	1	149.5	58.4	1003	1.76641	3.0013	1.52653	26.1295
65≤age<70	0	162.4	69.8	1033	1.84386	3.0141	1.74856	26.4657
65≤age<70	1	159.3	67.5	1244	1.8293	3.09482	1.69991	26.5994
65≤age<70	0	170.1	77.9	1329	1.89154	3.12352	1.89466	26.9233
65≤age<70	0	164	76.35	1416	1.88281	3.15106	1.82946	28.3871
65≤age<70	1	164.8	50.7	920	1.70501	2.96379	1.54273	18.6678
65≤age<70	0	165.7	52	1105	1.716	3.04336	1.56558	18.9391
65≤age<70	1	153.2	45.7	1091	1.65992	3.03782	1.40005	19.4715
65≤age<70	1	156.9	49.1	938	1.69108	2.9722	1.4686	19.9451
65≤age<70	1	154.5	49.3	1063	1.69285	3.02653	1.45479	20.6533
65≤age<70	1	160.8	56	1248	1.74819	3.09621	1.5809	21.6579
65≤age<70	1	157.5	53.8	1032	1.73078	3.01368	1.53101	21.6881
65≤age<70	1	151	50.5	799	1.70329	2.90255	1.44552	22.1482
65≤age<70	1	150.9	51.75	953	1.71391	2.97909	1.45992	22.7265
65≤age<70	1	165	62.8	1034	1.79796	3.01452	1.69112	23.067
65≤age<70	1	160.3	62.4	828	1.79518	2.91803	1.65157	24.2839
65≤age<70	0	169.5	69.9	1680	1.84448	3.22531	1.80475	24.3298
65≤age<70	1	156	59.6	1094	1.77525	3.03902	1.58804	24.4905
65≤age<70	0	164	66.4	961	1.82217	2.98272	1.72405	24.6877
65≤age<70	0	169.2	71.7	1814	1.85552	3.25864	1.82202	25.0449
65≤age<70	0	164.6	69.4	1343	1.84136	3.12808	1.76139	25.6153
65≤age<70	0	166.3	70.85	1605	1.85034	3.20548	1.79023	25.6186
65≤age<70	0	165	69.9	1282	1.84448	3.10789	1.76988	25.6749
65≤age<70	0	161	67.1	1055	1.82672	3.02325	1.70872	25.8863
65≤age<70	0	156	63.5	1130	1.80277	3.05308	1.6314	26.093
65≤age<70	0	168.5	54.9	1195	1.73957	3.07737	1.6217	19.3363
65≤age<70	1	154.5	46.2	854	1.66464	2.93146	1.41518	19.3546
65≤age<70	1	155.6	47.9	898	1.68034	2.95328	1.44449	19.7841
65≤age<70	1	151.6	46	912	1.66276	2.95999	1.3933	20.0152
65≤age<70	1	159.8	51.6	929	1.71265	2.96802	1.51997	20.2067
65≤age<70	0	164.8	56.1	974	1.74896	2.98856	1.61053	20.6561
65≤age<70	1	162	56.5	1185	1.75205	3.07372	1.59546	21.5287
65≤age<70	1	148.8	48.1	1223	1.68215	3.08743	1.40093	21.724
65≤age<70	1	158	54.9	994	1.73957	2.99739	1.54779	21.9917
65≤age<70	0	176.3	68.9	1198	1.83822	3.07846	1.84562	22.1674
65≤age<70	0	180.5	74.6	1256	1.87274	3.09899	1.9419	22.8973
65≤age<70	1	158.3	58.3	1126	1.76567	3.05154	1.59001	23.2652
65≤age<70	1	152.7	54.5	1027	1.7364	3.01157	1.50528	23.3732
65≤age<70	0	168.5	68.5	1660	1.83569	3.22011	1.78164	24.1263
65≤age<70	0	174.3	74.6	1533	1.87274	3.18554	1.89331	24.5552
65≤age<70	1	156.1	62	1178	1.79239	3.07115	1.61566	25.444
65≤age<70	0	165.5	70	1346	1.8451	3.12905	1.77485	25.5565
65≤age<70	0	175.5	81.6	1412	1.91169	3.14983	1.97668	26.4933
65≤age<70	0	172.3	80.2	1489	1.90417	3.17289	1.93619	27.0149
65≤age<70	0	173.1	84.4	1284	1.92634	3.10857	1.98531	28.1675
65≤age<70	0	159.1	49.1	861	1.69108	2.935	1.4835	19.3973
65≤age<70	0	169.4	56.4	1520	1.75128	3.18184	1.64673	19.6541
65≤age<70	1	143.5	43.3	818	1.63649	2.91275	1.30494	21.0273
65≤age<70	0	161.7	55.9	1030	1.74741	3.01284	1.5861	21.3792
65≤age<70	1	148	46.85	769	1.67071	2.88593	1.37993	21.3888
65≤age<70	0	164.8	58.8	1468	1.76938	3.16673	1.64303	21.6502
65≤age<70	0	159	56.2	954	1.74974	2.97955	1.57042	22.2301
65≤age<70	1	143.5	46.1	851	1.6637	2.92993	1.34016	22.3871
65≤age<70	1	153.3	55.8	1147	1.74663	3.05956	1.52477	23.7438
65≤age<70	0	170	70	1244	1.8451	3.09482	1.80971	24.2215
65≤age<70	1	157	61	1168	1.78533	3.06744	1.61123	24.7475
65≤age<70	0	176.3	77	1703	1.88649	3.23121	1.9349	24.7734
65≤age<70	0	166	68.3	1714	1.83442	3.23401	1.76025	24.7859
65≤age<70	1	152.5	58.5	1236	1.76716	3.09202	1.54981	25.1545
70≤age<75	1	147.5	42	1468	1.62325	3.16673	1.31408	19.3048
70≤age<75	1	150	47.8	951	1.67943	2.97818	1.40537	21.2444
70≤age<75	1	153.6	50.2	1206	1.7007	3.08135	1.45982	21.2775
70≤age<75	1	152.6	50.5	874	1.70329	2.94151	1.45661	21.6861
70≤age<75	0	164.5	58.9	856	1.77012	2.93247	1.64205	21.7662
70≤age<75	0	172	65	1465	1.81291	3.16584	1.76853	21.9713
70≤age<75	1	150.7	51.1	979	1.70842	2.99078	1.4507	22.5006
70≤age<75	0	167	63	1439	1.79934	3.15806	1.70827	22.5896
70≤age<75	1	151.4	52.6	945	1.72099	2.97543	1.47359	22.9474
70≤age<75	0	165.7	65	1063	1.81291	3.02653	1.72133	23.6738
70≤age<75	0	171	70	1112	1.8451	3.0461	1.81742	23.939
70≤age<75	0	168.1	68.4	1314	1.83506	3.1186	1.77747	24.2059
70≤age<75	0	168.2	69	1204	1.83885	3.08063	1.78485	24.3892
70≤age<75	0	171	72.1	1244	1.85794	3.09482	1.84039	24.6572
70≤age<75	0	167.1	69.7	1135	1.84323	3.055	1.78401	24.962
70≤age<75	0	171.2	73.45	1125	1.86599	3.05115	1.85653	25.0602
70≤age<75	1	157.3	63.1	1451	1.80003	3.16167	1.63684	25.5019
70≤age<75	1	149	57	1180	1.75587	3.07188	1.50721	25.6745
70≤age<75	0	175.7	81.8	1303	1.91275	3.11494	1.98037	26.4978
70≤age<75	1	151	61.1	1206	1.78604	3.08135	1.56744	26.7971
70≤age<75	0	161.5	74	1255	1.86923	3.09864	1.78532	28.3718
70≤age<75	0	169.8	83	1593	1.91908	3.20222	1.94392	28.7874
70≤age<75	0	159.4	53	1197	1.72428	3.07809	1.53457	20.8593
70≤age<75	0	161.8	55	1064	1.74036	3.02694	1.5759	21.009
70≤age<75	0	168.5	61.8	1091	1.79099	3.03782	1.70538	21.7665
70≤age<75	1	148.7	49.5	958	1.69461	2.98137	1.41742	22.3863
70≤age<75	0	170.5	65.9	1077	1.81889	3.03222	1.76764	22.6692
70≤age<75	0	175	70.2	1089	1.84634	3.03703	1.85039	22.9224
70≤age<75	0	163.7	61.6	794	1.78958	2.89982	1.66772	22.9871
70≤age<75	1	156	56.55	1345	1.75243	3.12872	1.55298	23.2372
70≤age<75	1	145.1	51.5	736	1.71181	2.86688	1.4161	24.4609
70≤age<75	0	168.7	69.7	1348	1.84323	3.12969	1.79638	24.4908
70≤age<75	0	155.8	60.8	941	1.7839	2.97359	1.60006	25.0477
70≤age<75	1	150	56.6	1067	1.75282	3.02816	1.51001	25.1556
70≤age<75	1	154	62.8	1723	1.79796	3.23629	1.60861	26.48
70≤age<75	1	157	65.6	1195	1.8169	3.07737	1.6618	26.6137
70≤age<75	0	173.3	80.3	1404	1.90472	3.14737	1.94536	26.7374
70≤age<75	0	171	84.8	1928	1.9284	3.28511	1.97177	29.0004
70≤age<75	1	174.5	88.6	1617	1.94743	3.20871	2.03858	29.0966
70≤age<75	0	172.5	87.6	1179	1.9425	3.07151	2.01188	29.4392
70≤age<75	0	165.8	50.9	825	1.70672	2.91645	1.5521	18.5161
70≤age<75	1	161	49.1	1228	1.69108	3.0892	1.49632	18.9422
70≤age<75	1	150	44.3	1356	1.6464	3.13226	1.36067	19.6889
70≤age<75	1	153	46.3	821	1.66558	2.91434	1.4065	19.7787
70≤age<75	1	148.3	45.5	883	1.65801	2.94596	1.36489	20.6885
70≤age<75	1	153.3	48.8	775	1.68842	2.8893	1.44033	20.7652
70≤age<75	0	167	58.8	1326	1.76938	3.12254	1.6589	21.0836
70≤age<75	1	153	50.8	958	1.70586	2.98137	1.46305	21.7011
70≤age<75	1	148.8	48.2	868	1.68305	2.93852	1.40216	21.7691
70≤age<75	1	149	50.5	866	1.70329	2.93752	1.43161	22.7467
70≤age<75	1	158	56.8	1110	1.75435	3.04532	1.57033	22.7528
70≤age<75	1	153	53.3	1088	1.72673	3.03663	1.49323	22.769
70≤age<75	0	161.7	60.8	1052	1.7839	3.02202	1.64377	23.2532
70≤age<75	1	150.7	55.25	977	1.74233	2.98989	1.49965	24.328
70≤age<75	1	152.4	57.5	1006	1.75967	3.0026	1.53776	24.757
70≤age<75	0	165.1	68	1066	1.83251	3.02776	1.75005	24.9468
70≤age<75	1	153.2	58.8	987	1.76938	2.99432	1.55835	25.053
70≤age<75	0	154.9	60.2	949	1.7796	2.97727	1.58665	25.0896
70≤age<75	0	169.4	73.2	1285	1.86451	3.1089	1.83969	25.5085
70≤age<75	1	157.9	64.3	1476	1.80821	3.16909	1.65456	25.7897
70≤age<75	0	162	73	1186	1.86332	3.07408	1.779	27.8159
70≤age<75	0	173.2	84.4	1353	1.92634	3.1313	1.98614	28.135
70≤age<75	1	156.2	68.65	1466	1.83664	3.16613	1.68794	28.137
70≤age<75	1	148	48.1	1076	1.68215	3.03181	1.39546	21.9595
70≤age<75	1	147.1	49.45	1050	1.69417	3.02119	1.40574	22.8529
70≤age<75	1	151.6	53.5	763	1.72835	2.88252	1.48567	23.2785
70≤age<75	0	173.6	71.1	1184	1.85187	3.07335	1.84963	23.5923
70≤age<75	1	155.2	57.2	893	1.7574	2.95085	1.55473	23.7472
70≤age<75	0	175	73.3	1234	1.8651	3.09132	1.88468	23.9347
70≤age<75	1	154.4	57.4	1021	1.75891	3.00903	1.55122	24.0778
70≤age<75	0	154.4	57.55	833	1.76005	2.92065	1.55294	24.1407
70≤age<75	0	162.1	65.3	1000	1.81491	3	1.69745	24.8512
70≤age<75	1	154	60.3	878	1.78032	2.94349	1.58108	25.4259
70≤age<75	0	153.5	61.4	1166	1.78817	3.0667	1.58952	26.0586
70≤age<75	1	151	60.8	1089	1.7839	3.03703	1.56417	26.6655
70≤age<75	0	168.3	77.7	1061	1.89042	3.02572	1.87805	27.4317
70≤age<75	0	161.7	72.3	1434	1.85914	3.15655	1.76935	27.6515
70≤age<75	0	164.3	76.5	1312	1.88366	3.11793	1.83341	28.3391
70≤age<75	0	168	82	1556	1.91381	3.19201	1.91905	29.0533
70≤age<75	0	162.5	77.6	938	1.88986	2.9722	1.8299	29.387
70≤age<75	1	153.6	45.2	843	1.65514	2.92583	1.39616	19.1583
70≤age<75	1	156.7	49.5	1113	1.69461	3.0465	1.47231	20.1589
70≤age<75	0	160.6	53.2	902	1.72591	2.95521	1.54541	20.6263
70≤age<75	0	161.9	56.2	978	1.74974	2.99034	1.59114	21.4409
70≤age<75	0	161.9	56.2	1013	1.74974	3.00561	1.59114	21.4409
70≤age<75	1	158.8	56.4	1002	1.75128	3.00087	1.57136	22.3655
70≤age<75	0	157.6	56	928	1.74819	2.96755	1.55803	22.5463
70≤age<75	0	161	60.3	881	1.78032	2.94498	1.63286	23.263
70≤age<75	0	155.7	57.1	896	1.75664	2.95231	1.55721	23.5537
70≤age<75	0	160	60.7	1134	1.78319	3.05461	1.63008	23.7109
70≤age<75	0	166	67.1	1044	1.82672	3.0187	1.74704	24.3504
70≤age<75	0	169.1	70.9	1303	1.85065	3.11494	1.81257	24.7947
70≤age<75	0	164.8	68.35	1135	1.83474	3.055	1.75156	25.1666
70≤age<75	1	154	60.1	832	1.77887	2.92012	1.57885	25.3415
70≤age<75	0	158	64.3	885	1.80821	2.94694	1.65532	25.7571
70≤age<75	0	164.7	70.7	1470	1.84942	3.16732	1.77612	26.0635
75≤age<80	0	157.4	48.3	890	1.68395	2.94939	1.46175	19.4956
75≤age<80	0	162.5	53.8	712	1.73078	2.85248	1.56609	20.374
75≤age<80	0	170.2	62.6	1278	1.79657	3.10653	1.72725	21.61
75≤age<80	0	156.6	53.5	1131	1.72835	3.05346	1.52104	21.8158
75≤age<80	0	156.6	54.8	1116	1.73878	3.04766	1.53664	22.3459
75≤age<80	1	158.5	58.4	963	1.76641	2.98363	1.59262	23.2463
75≤age<80	1	143.3	49.1	959	1.69108	2.98182	1.37516	23.9105
75≤age<80	0	156	59.1	1024	1.77159	3.0103	1.58236	24.285
75≤age<80	0	167.8	74.8	1125	1.8739	3.05115	1.84395	26.5655
75≤age<80	1	149.8	39.6	834	1.5977	2.92117	1.29608	17.647
75≤age<80	1	148.3	43.6	1044	1.63949	3.0187	1.34037	19.8246
75≤age<80	1	154.7	51.6	972	1.71265	2.98767	1.48465	21.561
75≤age<80	0	163	58	1050	1.76343	3.02119	1.62054	21.83
75≤age<80	1	148.7	48.5	839	1.68574	2.92376	1.40518	21.9341
75≤age<80	0	158.4	57.4	1042	1.75891	3.01787	1.58025	22.8771
75≤age<80	1	141.7	46.4	922	1.66652	2.96473	1.33162	23.1088
75≤age<80	1	145.2	49.4	974	1.69373	2.98856	1.39196	23.4312
75≤age<80	0	166.9	65.3	1146	1.81491	3.05918	1.73375	23.4423
75≤age<80	0	159.6	60.4	868	1.78104	2.93852	1.6237	23.7122
75≤age<80	1	150.1	55	1038	1.74036	3.0162	1.49244	24.4119
75≤age<80	0	167	68.2	1190	1.83378	3.07555	1.76683	24.4541
75≤age<80	0	167.5	70.1	1113	1.84572	3.0465	1.79146	24.9855
75≤age<80	1	162	66.5	1087	1.82282	3.03623	1.70987	25.3391
75≤age<80	0	160.8	65.9	1483	1.81889	3.17114	1.69414	25.4867
75≤age<80	0	161	70	1383	1.8451	3.14082	1.73973	27.0051
75≤age<80	0	158.6	69	1486	1.83885	3.17202	1.7104	27.4311
75≤age<80	0	164.5	53	970	1.72428	2.98677	1.57002	19.5859
75≤age<80	1	149.6	44.5	888	1.64836	2.94841	1.36064	19.8837
75≤age<80	1	149.5	44.6	1083	1.64933	3.03463	1.36128	19.955
75≤age<80	0	161.3	59.3	1104	1.77305	3.04297	1.62349	22.7922
75≤age<80	1	147.8	51	968	1.70757	2.98588	1.42922	23.3465
75≤age<80	0	164.5	63.5	1145	1.80277	3.05881	1.69537	23.4662
75≤age<80	1	157	59.7	921	1.77597	2.96426	1.59655	24.22
75≤age<80	0	160.6	62.6	927	1.79657	2.96708	1.65606	24.2708
75≤age<80	0	166.1	68.8	1300	1.83759	3.11394	1.76648	24.9373
75≤age<80	0	158.5	63.5	1183	1.80277	3.07298	1.65031	25.2764
75≤age<80	1	154	60.2	988	1.7796	2.99476	1.57996	25.3837
75≤age<80	0	158.9	68.2	1159	1.83378	3.06408	1.70427	27.0107
75≤age<80	1	143.2	57.7	758	1.76118	2.87967	1.47206	28.1378
75≤age<80	1	148.5	46.9	1017	1.67117	3.00732	1.38394	21.2677
75≤age<80	1	156.5	58.15	1088	1.76455	3.03663	1.57515	23.7422
75≤age<80	0	162	63.5	1325	1.80277	3.12222	1.67665	24.196
75≤age<80	0	171.5	78.1	1477	1.89265	3.16938	1.90803	26.5536
75≤age<80	1	149	62.8	1021	1.79796	3.00903	1.57058	28.287
75≤age<80	1	149.1	42.3	1003	1.62634	3.0013	1.32841	19.0276
75≤age<80	1	140.8	37.95	697	1.57921	2.84323	1.21694	19.1428
75≤age<80	0	164.5	55.1	841	1.74115	2.9248	1.59616	20.362
75≤age<80	0	165.8	56	757	1.74819	2.8791	1.61639	20.3713
75≤age<80	1	151.5	49.8	925	1.69723	2.96614	1.44042	21.6972
75≤age<80	1	148.8	48.3	927	1.68395	2.96708	1.4034	21.8143
75≤age<80	0	162.5	59.1	917	1.77159	2.96237	1.6299	22.3811
75≤age<80	1	142.9	48.5	839	1.68574	2.92376	1.36523	23.7507
75≤age<80	0	160.9	62.2	1012	1.79379	3.00518	1.65379	24.0258
75≤age<80	0	168.2	76.75	1339	1.88508	3.12678	1.86745	27.1285
80≤age<85	1	152.6	51.7	857	1.71349	2.93298	1.47122	22.2015
80≤age<85	1	148.8	49.8	841	1.69723	2.9248	1.42176	22.4918
80≤age<85	1	154.4	54.1	1056	1.7332	3.02366	1.51267	22.6936
80≤age<85	1	146.2	49.3	764	1.69285	2.88309	1.3977	23.0649
80≤age<85	1	155.4	56.2	913	1.74974	2.96047	1.54457	23.272
80≤age<85	0	158.3	60.4	890	1.78104	2.94939	1.6141	24.1032
80≤age<85	1	153.9	60.7	1030	1.78319	3.01284	1.58478	25.6278
80≤age<85	0	163.5	69	694	1.83885	2.84136	1.74855	25.8115
80≤age<85	1	157.5	68.4	1014	1.83506	3.00604	1.69548	27.5737
80≤age<85	0	165.3	57.6	1249	1.76042	3.09656	1.63228	21.0803
80≤age<85	0	162.7	60.1	984	1.77887	2.993	1.64302	22.7038
80≤age<85	1	157	59	1128	1.77085	3.05231	1.58857	23.9361
80≤age<85	0	161	63.2	1362	1.80072	3.13418	1.66579	24.3818
80≤age<85	1	148.4	54.4	1123	1.7356	3.05038	1.47328	24.7019
80≤age<85	0	162.7	66.2	1355	1.82086	3.13194	1.71193	25.0082
80≤age<85	0	171	73.5	1093	1.86629	3.03862	1.8555	25.1359
80≤age<85	0	174.5	77.7	1263	1.89042	3.1014	1.92796	25.517
80≤age<85	0	162.5	69.05	1174	1.83916	3.06967	1.74132	26.1491
80≤age<85	1	148	58.7	880	1.76864	2.94448	1.51872	26.7988
80≤age<85	0	168	77	1132	1.88649	3.05385	1.86842	27.2817
80≤age<85	1	148.5	62.5	1281	1.79588	3.10755	1.56357	28.3418
80≤age<85	1	143.1	41.6	748	1.61909	2.8739	1.28032	20.3149
80≤age<85	1	140	45.5	902	1.65801	2.95521	1.30907	23.2143
80≤age<85	0	154.6	64.3	866	1.80821	2.93752	1.62942	26.9025
80≤age<85	1	155.6	65.5	839	1.81624	2.92376	1.64997	27.0534
80≤age<85	0	157.8	44	802	1.64345	2.90417	1.40754	17.6701
80≤age<85	1	156	48.5	937	1.68574	2.97174	1.45486	19.9293
80≤age<85	0	164.1	68.75	1180	1.83727	3.07188	1.7505	25.5303
80≤age<85	0	162	75.2	1511	1.87622	3.17926	1.8016	28.6542
80≤age<85	0	161.2	52.05	1223	1.71642	3.08743	1.53527	20.0304
80≤age<85	1	145	43.65	988	1.63998	2.99476	1.31932	20.761
80≤age<85	0	155.5	54	1078	1.73239	3.03262	1.51928	22.3323
80≤age<85	1	146.8	48.6	774	1.68664	2.88874	1.39336	22.552
80≤age<85	0	151	51.75	722	1.71391	2.85854	1.46062	22.6964
80≤age<85	0	149.5	51	829	1.70757	2.91855	1.44111	22.8185
80≤age<85	0	160.3	58.85	961	1.76975	2.98272	1.61096	22.9023
80≤age<85	0	176	73.6	1077	1.86688	3.03222	1.89577	23.7603
80≤age<85	1	152.3	60.4	1201	1.78104	3.07954	1.56951	26.0398
80≤age<85	0	165	78.35	1178	1.89404	3.07115	1.85784	28.7787
85≤age<90	0	165	59	797	1.77085	2.90146	1.64685	21.6713
85≤age<90	1	147.5	48.2	936	1.68305	2.97128	1.39327	22.1546
85≤age<90	1	151.6	53.2	1075	1.72591	3.03141	1.48213	23.148
85≤age<90	1	147.5	46.4	935	1.66652	2.97081	1.37092	21.3272
85≤age<90	1	149	50	830	1.69897	2.91908	1.42557	22.5215
85≤age<90	0	158	56.6	1306	1.75282	3.11594	1.56798	22.6726
85≤age<90	0	162	63.4	1465	1.80209	3.16584	1.67553	24.1579
85≤age<90	1	148	53.9	827	1.73159	2.91751	1.46464	24.6074
85≤age<90	1	153	45.5	736	1.65801	2.86688	1.39612	19.437
85≤age<90	0	167	62.2	1160	1.79379	3.06446	1.69901	22.3027
85≤age<90	1	156.5	52.7	786	1.72181	2.89542	1.51063	21.517
90≤age<95	1	136	38.4	852	1.58433	2.93044	1.19268	20.7612
90≤age<95	1	144	41.2	1001	1.6149	3.00043	1.28089	19.8688
90≤age<95	0	158	53	741	1.72428	2.86982	1.52479	21.2306
